# Supplementary material for: Auditory opportunity and visual constraint enabled the evolution of echolocation in bats
Source: Nat Commun. 2018 Jan 8;9:98. doi: 10.1038/s41467-017-02532-x (PMC5758785; doi:10.1038/s41467-017-02532-x)
Supplement: Supplementary file 3 — Supplementary Data 1 [file 41467_2017_2532_MOESM3_ESM.xlsx]

## Sheet: Suppl. Data 1
Supplementary Data 1: Species, trait values, and categorizations by call type (MH: multiharmonic, CF: constant frequency, DH: Fundamental harmonic frequency modulated, NLE: non-laryngeal echolocator), diet(A: animal eating, P: phytophagous), echolocation ability (LE: laryngeal echolocator, NLE: nonlaryngeal echolocator) and roost type (I: roosts internally; E: roosts externally).
		**	**	*	*	*	*	*	*	*	*
Family	Species	Eye mass (mg)	Eye Diameter (mm)	Mass (g)	Brain mass (mg)	Neocortex (mg)	Hippocampus (mg)	Olfactory Bulb (mg)	Superior Colliculus (mg)	Inferior Colliculus (mg)	Auditory Nucleus (mg)	Call Type	Diet	Echolocation	Roost
Phyllostomidae	Anoura caudifer	7.54403	2.43333	10.6	405	101.1	33.8	10.1				MH	P	LE
Phyllostomidae	Anoura geoffroyi	8.08345	2.49	16	586	146.1	49	18.2	5.19	8.01	5.199	MH	P	LE
Phyllostomidae	Ardops nichollsi	10.712	2.735	22.5	565	148.6	36.1	28				MH	P	LE
Phyllostomidae	Artibeus concolor	12.1848	2.855	19.4	633	152.3	43.5	25.8				MH	P	LE
Phyllostomidae	Artibeus glaucus	6.01729	2.25667	12.2	476							MH	P	LE
Phyllostomidae	Artibeus hartii	7.23823	2.4	16.1	511	130.3	35.6	20.9				MH	P	LE
Phyllostomidae	Artibeus jamaicensis	19.3344	3.33	41	1016	281.1	63.8	38.7				MH	P	LE
Phyllostomidae	Artibeus lituratus	22.9013	3.52333	56	1233	326	79.4	54.1	10.95	18.83	9.68	MH	P	LE
Phyllostomidae	Artibeus phaeotis	6.26047	2.28667	11.8	448							MH	P	LE
Phyllostomidae	Artibeus toltecus	7.70011	2.45	16.6	543							MH	P	LE
Vespertilionidae	Barbastella barbastellus	1.16367	1.305	5.8	183							DH	A	LE	E
Phyllostomidae	Brachyphylla cavernarum	13.7173	2.97	44.5	1196	322.9	78.8	42.2	10.09	17.9	8.631	MH	P	LE
Megadermatidae	Cardioderma cor	72.776	5.18	26	670	186.3	32.3	8.07	10.9	25.16	10.808	MH	A	LE	E
Phyllostomidae	Carollia castanea	2.66431	1.72	13.1	452	104	38.6	20.8				MH	P	LE
Phyllostomidae	Carollia perspicillata	2.91991	1.77333	17.8	546	129.1	42.9	26.3	6.1	9.59	5.267	MH	P	LE
Molossidae	Chaerephon jobensis	10.0787	2.68	16.5	360	78.8	14.9	9.5	5.51	12.26	5.261	DH	A	LE
Molossidae	Chaerephon pumilus	3.20887	1.83	10.3	243	44.3	12.2	6.6	4.23	10.58	4.188	DH	A	LE	E
Vespertilionidae	Chalinolobus gouldii	2.92815	1.775	11.7	240	37.3	17.6	5.74	3.44	8.88	4.52	DH	A	LE	I
Vespertilionidae	Chalinolobus morio	0.962514	1.225	8.3	184	28.1	17.9	3.15				DH	A	LE	E
Molossidae	Cheiromeles torquatus	28.0558	3.77	167	1362	349.8	61.2	40.5	23.16	40.44	13.203	DH	A	LE	E
Phyllostomidae	Chiroderma salvini	25.7763	3.665	26.1	814	210.5	56.2	31.1				MH	P	LE
Phyllostomidae	Chiroderma trinitatum	8.93985	2.575	13.7	537	152.2	33.6	21.1				MH	P	LE
Phyllostomidae	Chiroderma villosum	26.6295	3.705	24.8	706	187.4	44.3	27.4	9.06	18.12	7.945	MH	P	LE
Emballonuridae	Coleura afra	7.23823	2.4	11.5	257	52.5	12.4	3.98	4.94	10.71	4.082	MH	A	LE	E
Emballonuridae	Cormura brevirostris	7.14813	2.39	8.2	219	43.2	11.2	2.28	5.27	11.32	4.369	MH	A	LE	I
Pteropodidae	Cynopterus brachyotis	97.4781	5.71	33.9	981	287.6	80.9	59.6	15.84	8.8	3.474	NLE	P	NLE
Pteropodidae	Cynopterus sphinx	137.258	6.4	51.7	1199	352.2	95	70.2				NLE	P	NLE
Emballonuridae	Emballonura monticola	11.494	2.8	5.3	166	32.1	7.61	1.18	3.38	8.26	2.915	MH	A	LE	E
Emballonuridae	Emballonura semicaudata	3.02825	1.795	7	184	36	10.1	1.43	3.28	7.91	3.456	MH	A	LE	I
Pteropodidae	Epomophorus gambianus	273.48	8.05333	309	4330							NLE	P	NLE
Pteropodidae	Epomophorus wahlbergi	237.182	7.68	74.1	1814							NLE	P	NLE
Pteropodidae	Epomops franqueti	297.767	8.285	118	2217	614.8	159.8	107.8	35.13	22.6	10.435	NLE	P	NLE
Vespertilionidae	Eptesicus brasiliensis	4.38013	2.03	9.2	200	34.8	11.9	4.49	3.73	7.72	3.47	DH	A	LE
Vespertilionidae	Eptesicus fuscus	3.33318	1.85333	13.6	238	43.3	19.7	6.17				DH	A	LE	E
Vespertilionidae	Eptesicus serotinus	6.12458	2.27	23.4	310							DH	A	LE	E
Molossidae	Eumops auripendulus	8.88788	2.57	33.8	612	117.8	25	12.5				DH	A	LE	E
Molossidae	Eumops glaucinus	8.63102	2.545	36.5	653	129	28.9	14.2				DH	A	LE	E
Molossidae	Eumops perotis	29.1869	3.82	47.5	802							DH	A	LE	I
Furipteridae	Furipterus horrens	0.755499	1.13	3.43	127	23.3	9.46	1.37	2.09	3.96	2.776	DH	A	LE	E
Phyllostomidae	Glossophaga longirostris	6.8532	2.35667	11.3	435	92.9	38.6	12.9				MH	P	LE
Phyllostomidae	Glossophaga soricina	2.64114	1.715	9.9	393	88	31.4	11.5	4.4	6.37	3.744	MH	P	LE
Hipposideridae	Hipposideros armiger	14.7102	3.04	56	800	168.5	57.4	15.2				CF	A	LE	E
Hipposideridae	Hipposideros ater	0.838603	1.17	6.9	213	38.5	16	3.41	3.97	8.95	3.735	CF	A	LE
Hipposideridae	Hipposideros caffer	1.43676	1.4	11	306	60.9	20.1	5.38				CF	A	LE	E
Hipposideridae	Hipposideros cervinus	1.74953	1.495	7.3	214	40.7	13.9	2.95				CF	A	LE
Hipposideridae	Hipposideros commersoni	17.1573	3.2	99.2	749	171.7	47.8	23.7	9.96	20.44	8.786	CF	A	LE	E
Hipposideridae	Hipposideros diadema	9.96626	2.67	41.9	705	154.5	47.9	14.2	9.78	26.59	10.76	CF	A	LE	E
Hipposideridae	Hipposideros fulvus	3.26176	1.84	7	236	44.6	15.1	5.16				CF	A	LE	I
Hipposideridae	Hipposideros galeritus	1.64631	1.465	10.4	278							CF	A	LE
Hipposideridae	Hipposideros ruber	3.31523	1.85	7.3	265							CF	A	LE	E
Hipposideridae	Hipposideros speoris	3.50698	1.885	11.5	284	57.6	16.8	5.3				CF	A	LE
Hipposideridae	Hipposideros turpis	3.26176	1.84	34.8	599	128.9	41.2	10.4				CF	A	LE
Pteropodidae	Hypsignathus monstrosus	847.233	11.74	310	3479	1056	222.9	136.3				NLE	P	NLE
Vespertilionidae	Lasiurus borealis	1.78488	1.505	7.8	170	27.9	9	3.97	3.08	6.5	3.049	DH	A	LE	E
Phyllostomidae	Lionycteris spurrelli	3.59136	1.9	7.55	352	81.7	29.5	10.3	4.38	6.87	3.705	MH	P	LE
Phyllostomidae	Lonchophylla mordax	2.75833	1.74	10.7	432	97.5	38.4	11.2				MH	P	LE
Phyllostomidae	Lonchophylla thomasi	3.36928	1.86	6.9	337	76.7	33.1	9.44				MH	P	LE
Phyllostomidae	Lophostoma schulzi	6.92615	2.365	21.3	510	153.5	16.1	8.99				MH	A	LE
Phyllostomidae	Lophostoma silvicolum	10.0224	2.675	32.3	756	240.2	27.1	14.6				MH	A	LE	I
Pteropodidae	Macroglossus minimus	75.3343	5.24	14.6	561	155.7	47	26.9	9.21	6.33	2.401	NLE	P	NLE
Phyllostomidae	Macrophyllum macrophyllum	2.30956	1.64	8.6	321	80.3	19.6	4.39	4.49	9.31	6.223	MH	A	LE	E
Megadermatidae	Megaderma spasma	11.0084	2.76	22.6	644	172.9	31.1	10.5	8.21	26.95	10.564	MH	A	LE	E
Pteropodidae	Megaerops ecaudatus	127.219	6.24	24	797	246.8	71.4	45.5	10.3	7.47	3.546	NLE	P	NLE
Pteropodidae	Megaerops niphanae	97.4781	5.71	32.6	958							NLE	P	NLE
Phyllostomidae	Mesophylla macconnelli	2.75833	1.74	7.5	344	86.9	26.3	11.4				MH	P	LE
Phyllostomidae	Micronycteris brachyotis	4.12627	1.99	14.7	408	88	22.6	21.8	5.1	8.81	4.187	MH	A	LE	E
Phyllostomidae	Micronycteris megalotis	1.54184	1.43333	6.5	274	59.7	14.1	10.3	4.31	8.09	4.197	MH	A	LE	E
Phyllostomidae	Micronycteris minuta	1.66322	1.47	6.9	286	65.6	17.3	12				MH	A	LE	E
Pteropodidae	Micropteropus pusillus	157.479	6.7	25.1	826	242.9	56.9	37.4	13.34	7.04	3.515	NLE	P	NLE
Phyllostomidae	Mimon crenulatum	3.85263	1.945	11.8	326	87.1	18.2	7.3	3.9	13.12	5.922	MH	A	LE	I
Miniopteridae	Miniopterus inflatus	1.78488	1.505	14.9	325	55.9	19	6.77				DH	A	LE	I
Miniopteridae	Miniopterus magnater	1.61283	1.455	15	324	59.7	20.2	6.01	3.77	11.05	5.985	DH	A	LE
Miniopteridae	Miniopterus pusillus	0.950776	1.22	8.6	216	37.2	15	3.98				DH	A	LE
Miniopteridae	Miniopterus schreibersii	0.796328	1.15	11.4	254							DH	A	LE	I
Miniopteridae	Miniopterus tristis	1.59626	1.45	15.6	333	62.2	18.4	6.12	4.01	11.63	5.654	DH	A	LE
Molossidae	Molossus ater	8.85334	2.56667	33.6	526	113.8	24.4	12.9	7.91	22.03	8.625	DH	A	LE	E
Molossidae	Molossus molossus	4.18879	2	13.7	317	62.6	15.2	7.48	4.68	12.5	5.507	DH	A	LE	E
Phyllostomidae	Monophyllus plethodon	6.83867	2.355	15	445	96.4	34.3	13.6				MH	P	LE
Molossidae	Mops condylurus	9.09699	2.59	27.2	457	102	22.9	13.3	7.51	15.99	6.2	DH	A	LE	E
Mormoopidae	Mormoops megalophylla	2.75833	1.74	15.7	386	67.2	27.5	6.66	5.84	11	5.332	MH	A	LE	I
Pteropodidae	Myonycteris torquata	184.644	7.065	36.4	1157	336.5	85.7	56.1	17.91	7.45	5.201	NLE	P	NLE
Vespertilionidae	Myotis adversus	0.998306	1.24	11.2	254	46.6	13.2	5.54				DH	A	LE
Vespertilionidae	Myotis albescens	1.49921	1.42	4	126	20.5	7.59	2.9	2.14	5.22	2.262	DH	A	LE	E
Vespertilionidae	Myotis annectans	1.93726	1.54667	9.8	221	37.3	17.7	5.05	3.5	8.7	3.561	DH	A	LE
Vespertilionidae	Myotis bechsteinii	1.30262	1.355	9.5	265	36.3	25.5	7.81				DH	A	LE	I
Vespertilionidae	Myotis bocagii	1.6974	1.48	7	190	36	9.75	4.09				DH	A	LE
Vespertilionidae	Myotis dasycneme	2.02627	1.57	15	310	46.5	25.2	6.89	5.43	13.4	6.36	DH	A	LE	I
Vespertilionidae	Myotis daubentonii	0.882347	1.19	7	230							DH	A	LE	I
Vespertilionidae	Myotis horsfieldii	1.68025	1.475	6.3	197							DH	A	LE
Vespertilionidae	Myotis lucifugus	1.10667	1.28333	7.9	169							DH	A	LE	E
Vespertilionidae	Myotis muricola	1.01043	1.245	4.8	124							DH	A	LE
Vespertilionidae	Myotis myotis	8.24686	2.50667	25.6	485	78.3	35.6	13.3	6.16	16.52	7.496	DH	A	LE	I
Vespertilionidae	Myotis mystacinus	0.791963	1.14789	5.25	154							DH	A	LE	I
Vespertilionidae	Myotis nattereri	1.20426	1.32	7	220	34.8	21.4	4.77				DH	A	LE	I
Vespertilionidae	Myotis nigricans	1.08525	1.275	4.6	136	23	9.03	2.88				DH	A	LE	E
Vespertilionidae	Myotis riparius	1.01043	1.245	7.95	173							DH	A	LE
Vespertilionidae	Myotis tricolor	2.35207	1.65	13.6	259							DH	A	LE
Natalidae	Natalus tumidirostris	1.21341	1.32333	6.9	245	55.1	27.1	3.58	2.74	6.33	3.284	MH	A	LE	E
Noctilionidae	Noctilio albiventris	8.08345	2.49	32.7	597	184.2	21.5	8.77	7.01	18.95	7.269	CF	A	LE	E
Noctilionidae	Noctilio leporinus	35.041	4.06	58	1183	361.7	50.5	18.3	10.98	32.67	15.911	CF	A	LE	E
Vespertilionidae	Nyctalus noctula	3.34605	1.85571	27	364	54.9	19.2	7.74	5.98	14.25	8.611	DH	A	LE	E
Nycteridae	Nycteris arge	4.84905	2.1	10.6	347	89.8	17.9	3.92				MH	A	LE	E
Nycteridae	Nycteris grandis	12.6384	2.89	29.8	709	187	36.2	6.09	11.68	24.59	12.589	MH	A	LE	E
Nycteridae	Nycteris hispida	16.025	3.128	7.8	284	69.6	17.3	2.24				MH	A	LE	E
Nycteridae	Nycteris javanica	22.7392	3.515	18.4	470	122.7	27.3	3.38				MH	A	LE	E
Nycteridae	Nycteris macrotis	4.47794	2.045	14.5	388	102.1	18.5	4.15	6.99	12.83	6.989	MH	A	LE
Nycteridae	Nycteris thebaica	17.7676	3.2375	8.9	323	85.7	17.4	2.9	5.95	10.99	5.794	MH	A	LE	E
Molossidae	Otomops martiensseni	4.38013	2.03	41.5	756	153.6	30.6	14.3	8.62	23.11	11.406	DH	A	LE	E
Pteropodidae	Paranyctimene raptor	89.996	5.56	26.1	731	198.3	62.4	42				NLE	P	NLE
Emballonuridae	Peropteryx macrotis	4.81449	2.095	5.6	160	30.6	8.13	1.68				MH	A	LE	E
Emballonuridae	Peropteryx trinitatis	3.61979	1.905	4.2	137	25.7	6.95	1.25	3.28	7.32	2.814	MH	A	LE
Phyllostomidae	Phylloderma stenops	7.01438	2.375	46.1	1338	348.3	91.7	87.4	12.28	20.11	10.204	MH	A	LE
Phyllostomidae	Phyllostomus discolor	9.8547	2.66	36.6	1090	312.6	67.9	39.8	10.93	18.53	9.669	MH	A	LE	E
Phyllostomidae	Phyllostomus elongatus	16.9171	3.185	44.9	885	226.3	49.1	20.4				MH	A	LE	I
Phyllostomidae	Phyllostomus hastatus	10.3825	2.70667	91.8	1534	438.9	79.8	42.8	13.92	30.8	15.816	MH	A	LE	E
Vespertilionidae	Pipistrellus javanicus	0.775735	1.14	4.5	119	18.4	8.27	3.14	1.82	5.16	2.279	DH	A	LE
Vespertilionidae	Pipistrellus kuhlii	0.950776	1.22	6.3	166							DH	A	LE	I
Vespertilionidae	Pipistrellus subflavus	0.916136	1.205	5.3	125	16.6	10.9	3.53				DH	A	LE	E
Phyllostomidae	Platyrrhinus brachycephalus	10.1919	2.69	12.9	583	158.1	36	20.4				MH	P	LE
Phyllostomidae	Platyrrhinus helleri	9.57945	2.635	13.8	519	147.1	33.6	17.2				MH	P	LE
Phyllostomidae	Platyrrhinus infuscus	20.8531	3.415	50.2	1110	284.5	75.4	40.8				MH	P	LE
Phyllostomidae	Platyrrhinus lineatus	11.0684	2.765	22.6	741	213.9	45.4	26				MH	P	LE
Phyllostomidae	Platyrrhinus vittatus	26.0941	3.68	36.6	1175	344.4	71.9	41.7	12.11	19.82	11.558	MH	P	LE
Vespertilionidae	Plecotus auritus	2.57893	1.70143	6.6	238							DH	A	LE	E
Mormoopidae	Pteronotus davyi	0.893516	1.195	10.6	310							MH	A	LE	I
Mormoopidae	Pteronotus gymnonotus	1.59626	1.45	13.6	343	77.7	19.2	7.28	4.27	9.27		MH	A	LE	I
Mormoopidae	Pteronotus parnellii	4.5772	2.06	20.2	543	119.8	34.6	11.8	5.89	14.34	6.156	CF	A	LE	I
Mormoopidae	Pteronotus personatus	1.4522	1.405	8.1	228	50	12.9	4.85			4.877	MH	A	LE	I
Pteropodidae	Pteropus hypomelanus	538.93	10.0967	390	5302	1906	283.5	219.5				NLE	P	NLE
Pteropodidae	Pteropus poliocephalus	687.45	10.95	695	7230	2710	358.5	252.9	80.23	36.84	13.241	NLE	P	NLE
Pteropodidae	Pteropus samoensis	497.853	9.83333	310	5792	2144	323.9	213.4				NLE	P	NLE
Pteropodidae	Pteropus tonganus	630.701	10.64	449	6112	2237	305.7	224.2	63.78	28.94	11.927	NLE	P	NLE
Pteropodidae	Pteropus vampyrus	982.888	12.3358	1065	9531	3610	443.9	376.4	104.86	40.28	16.926	NLE	P	NLE
Rhinolophidae	Rhinolophus affinis	3.10481	1.81	13.7	355							CF	A	LE	I
Rhinolophidae	Rhinolophus capensis	2.57244	1.7	12.8	256							CF	A	LE	I
Rhinolophidae	Rhinolophus clivosus	3.26176	1.84	20.1	242							CF	A	LE	I
Rhinolophidae	Rhinolophus eloquens	2.59521	1.705	19.1	404	76.5	28.8	9.38				CF	A	LE
Rhinolophidae	Rhinolophus ferrumequinum	2.02627	1.57	23.5	350							CF	A	LE	E
Rhinolophidae	Rhinolophus hildebrandti	2.57244	1.7	29.1	630							CF	A	LE	E
Rhinolophidae	Rhinolophus hipposideros	1.66322	1.47	4.6	149	19	13.6	1.97				CF	A	LE	E
Rhinolophidae	Rhinolophus landeri	1.13712	1.295	9.7	277	50.6	19.1	5.58	3.91	10.72	3.941	CF	A	LE	E
Rhinolophidae	Rhinolophus lepidus	1.1825	1.312	6	185	32.6	12.7	4.19				CF	A	LE	E
Rhinolophidae	Rhinolophus luctus	1.46776	1.41	32.8	621	135.6	34.2	6.89	8.55	24.85	8.293	CF	A	LE	E
Rhinolophidae	Rhinolophus malayanus	1.36115	1.375	6.4	202	34.5	14.3	3.96				CF	A	LE	I
Rhinolophidae	Rhinolophus megaphyllus	2.18512	1.61	9.8	261	49.6	21	4.57				CF	A	LE
Rhinolophidae	Rhinolophus stheno	1.11098	1.285	8.5	285							CF	A	LE
Rhinolophidae	Rhinolophus trifoliatus	2.00697	1.565	14.6	352	71.6	23	3.26				CF	A	LE
Phyllostomidae	Rhinophylla pumilio	0.71609	1.11	8.9	356	85.6	30.3	18.8	3.52	7.04	4.567	MH	P	LE
Rhinopomatidae	Rhinopoma microphyllum	16.5742	3.16333	29.4	387	77.5	25.8	8.8	5.33	16.77	5.982	MH	A	LE	E
Vespertilionidae	Rhogeessa parvula	0.508047	0.99	4.5	112	18.2	6.48	2.8	1.49	3.66	1.787	DH	A	LE
Vespertilionidae	Rhogeessa tumida	1.19063	1.315	5.1	106							DH	A	LE	I
Emballonuridae	Rhynchonycteris naso	5.39976	2.17667	3.8	118	22.1	5.48	0.91	2.57	5.21	2.339	MH	A	LE	E
Pteropodidae	Rousettus aegyptiacus	373.493	8.935	129	2274	687.4	145.4	114.5	25.66	15.47	9.883	NLE	P	NLE
Pteropodidae	Rousettus leschenaultii	242.315	7.735	88.1	1715							NLE	P	NLE
Emballonuridae	Saccolaimus saccolaimus	16.9171	3.185	43	671	144.2	30.1	13.3	9.13	31.01	10.09	MH	A	LE
Emballonuridae	Saccopteryx bilineata	12.1634	2.85333	8.4	231	43.9	12.2	1.99				MH	A	LE	E
Emballonuridae	Saccopteryx canescens	4.03367	1.975	3.4	130	23.7	6.79	1.11				MH	A	LE	E
Emballonuridae	Saccopteryx leptura	7.74735	2.455	5.1	161	30	8.65	1.36	4.73	8.89	3.475	MH	A	LE	E
Pteropodidae	Scotonycteris zenkeri	79.7301	5.34	21.3	710	182.5	73.8	37	11.27	6.39	2.974	NLE	P	NLE
Vespertilionidae	Scotophilus dinganii	5.4246	2.18	24.3	437	87.2	22.7	11	6.52	17.96	7.582	DH	A	LE
Vespertilionidae	Scotophilus heathii	5.1675	2.145	31.5	476	93.6	25.1	11.2	7.09	18.45	8.809	DH	A	LE
Vespertilionidae	Scotophilus kuhlii	3.70597	1.92	20.4	341	66.8	18.6	6.76				DH	A	LE	E
Vespertilionidae	Scotophilus nigrita	8.58025	2.54	101.3	1046							DH	A	LE	E
Phyllostomidae	Sphaeronycteris toxophyllum	9.30937	2.61	18.4	524	135.2	32.3	11.8				MH	P	LE
Phyllostomidae	Sturnira lilium	8.88788	2.57	20.2	618	161.4	45.7	28.4	6.06	7.47	4.765	MH	P	LE
Phyllostomidae	Sturnira ludovici	5.3503	2.17	25.9	676	159.7	49.4	31.3				MH	P	LE
Phyllostomidae	Sturnira tildae	6.12458	2.27	24.4	701	190	54.1	32.6				MH	P	LE
Pteropodidae	Syconycteris australis	66.4365	5.025	14.7	570	170	48.4	29.5	9.28	5.32	2.128	NLE	P	NLE
Molossidae	Tadarida aegyptiaca	4.91865	2.11	17.7	393	77.3	22.9	10				DH	A	LE
Emballonuridae	Taphozous hildegardeae	22.9338	3.525	27.4	545	111.3	25.4	11	6.78	21.27	8.493	MH	A	LE	I
Emballonuridae	Taphozous longimanus	20.6705	3.405	23.2	470							MH	A	LE	E
Emballonuridae	Taphozous mauritianus	35.5614	4.08	29	551	105.9	25.4	9.82				MH	A	LE	E
Emballonuridae	Taphozous melanopogon	26.3074	3.69	22.7	536	113.2	23.7	10.1				MH	A	LE	E
Thyropteridae	Thyroptera tricolor	1.4522	1.405	4.5	230							DH	A	LE	E
Phyllostomidae	Tonatia bidens	10.1919	2.69	29.4	788	206.6	41.7	30.3	8.81	29.06	13.371	MH	A	LE
Phyllostomidae	Trachops cirrhosus	8.42913	2.525	36.9	1003	296.4	50.6	23.5	10.38	30.56	16.338	MH	A	LE	E
Hipposideridae	Triaenops persicus	1.51511	1.425	13.7	271	48.1	17.4	5.22	4.69	8.44	4.072	CF	A	LE	I
Vespertilionidae	Tylonycteris pachypus	0.42799	0.935	4.8	80	12.3	4.4	1.78	1.66	3.84	1.749	DH	A	LE	I
Vespertilionidae	Tylonycteris robustula	0.893516	1.195	7.2	115	16.7	6.21	2.88	2.32	5.37	2.261	DH	A	LE	I
Phyllostomidae	Uroderma bilobatum	9.63408	2.64	16.2	612	155.8	42.7	28.7	7.63	12.74	5.979	MH	P	LE
Phyllostomidae	Vampyrodes caraccioli	11.0084	2.76	39.7	947	248.6	58.3	35.3				MH	P	LE
Phyllostomidae	Vampyrum spectrum	37.6946	4.16	173	2587	757.7	110.4	92	22.55	55.65	27.596	MH	A	LE	I
Vespertilionidae	Vespertilio murinus	1.45997	1.4075	33.3	445							DH	A	LE	E
* Based on data from the Royal Ontario Museum and the Natural History Museum of Denmark
** Matched data taken from Baron, G., Stephan, H. & Frahm, H.D. Comparative neurobiology in Chiroptera (Birkhäuser, Basel, 1996).
